# Supplementary material for: Chloroquine Inhibits Contraction Elicited by the Alpha-1 Adrenoceptor Agonist Phenylephrine in the Isolated Rat Aortas
Source: Int J Mol Sci. 2025 May 9;26(10):4556. doi: 10.3390/ijms26104556 (PMC12111159; doi:10.3390/ijms26104556)
Supplement: Supplementary file 1 [file ijms-26-04556-s001.zip]

Archive with 1 entries (1 files):
- ijms-3585309-supplementary.pptx
